# Supplementary material for: Semiconductor Work, Leukemia, and Cancer Risk: A Systematic Review and Meta-Analysis
Source: Int J Environ Res Public Health. 2022 Nov 9;19(22):14733. doi: 10.3390/ijerph192214733 (PMC9690168; doi:10.3390/ijerph192214733)
Supplement: Supplementary file 1 [file ijerph-19-14733-s001.zip]

Archive with 1 entries (1 files):
- ijerph-1963312-supplementary.pdf
